# Supplementary material for: Wettability and confinement size effects on stability of water conveying nanotubes
Source: Sci Rep. 2020 Oct 13;10:17167. doi: 10.1038/s41598-020-74398-x (PMC7555514; doi:10.1038/s41598-020-74398-x)
Supplement: Supplementary file 1 — Supplementary Information. [file 41598_2020_74398_MOESM1_ESM.xlsx]

## Sheet: Fig2-A-mod1
Supplemental Information
													Results of the Present Model are represented in solid curves.
Wettability and confinement size effects on stability of water conveying nanotubes													Results of Ghavanloo et al. 2010 are represented by symbols.
M. Shaat1, U. Javed2, & S. Faroughi3
1Mechanical Engineering Department, Abu Dhabi University, Al Ain, P.O.BOX 1790, United Arab Emirates.
2Department of Engineering, American University of Iraq Sulaimani (AUIS), Sulaimania 46001 Iraq.
3Faculty of Mechanical Engineering, Urmia University of Technology, Urmia, Iran.
Dynamic Model Verification
Vav	Mode 1		Vav	Mode 2		Vav	Mode 3		Vav	Mode 4
	Ghavanloo et al. (2010)	Present Model		Ghavanloo et al. (2010)	Present Model		Ghavanloo et al. (2010)	Present Model		Ghavanloo et al. (2010)	Present Model
9.8435	0.195	0.2	9.87385	0.782	0.78	0	1.762	1.76	11.2203	3.131	3.12
73.9784		0.2	75.4025		0.78	66.6504		1.76	75.4025		3.12
138.113		0.2	113.328		0.78	136.667		1.76	113.328		3.12
202.248	0.194	0.19	256.28	0.777	0.78	206.684		1.75	241.693		3.12
266.383		0.19	320.462		0.78	276.701	1.751	1.75	402.148	3.131	3.12
330.518		0.19	358.388		0.77	349.636		1.75	466.33		3.11
394.653		0.19	507.174	0.765	0.77	419.653		1.75	501.339		3.11
458.788	0.1813	0.18	571.356		0.76	489.669		1.74	629.703		3.1
522.922		0.18	606.364		0.76	559.686	1.753	1.74	787.242	3.1	3.09
587.057	0.17	0.17	752.233	0.744	0.74	629.703		1.73	851.424		3.08
651.192		0.16	816.415		0.74	702.638		1.73	889.35		3.08
715.327	0.158	0.16	854.341		0.74	772.655		1.72	1017.71		3.06
779.462		0.15	997.292	0.715	0.72	842.672	1.741	1.71	1172.33	3.067	3.04
843.597	0.14	0.14	1061.47		0.71	912.689		1.7	1236.52		3.03
907.732		0.12	1099.4		0.7	982.705		1.7	1274.44		3.03
971.866	0.1101	0.11	1242.35	0.678	0.68	1052.72		1.69	1402.81		3.01
1036		0.09	1306.53		0.67	1122.74	1.681	1.68	1557.43	2.981	2.98
1100.14	0.072	0.07	1341.54		0.66	1192.76		1.67	1621.61		2.97
1162.33		0.03	1487.41	0.623	0.63	1262.77		1.66	1659.54		2.96
1228.41	0.0001	0	1551.59		0.61	1332.79		1.65	1784.98		2.93
			1586.6		0.61	1402.81	1.641	1.63	1936.69	2.91	2.9
			1726.64	0.561	0.57	1472.82		1.62	2000.87		2.88
			1790.82		0.55	1542.84		1.61	2038.79		2.88
			1825.83		0.54	1609.94		1.59	2161.32		2.84
			1960.03	0.498	0.49	1679.96	1.59	1.58	2315.94	2.82	2.8
			2024.21		0.47	1749.97		1.56	2380.13		2.78
			2187.58		0.38	1817.07		1.55	2415.14		2.78
			2245.93	0.351	0.35	1887.09		1.53	2534.75		2.73
			2364.96			1957.11	1.52	1.51	2683.53	2.671	2.68
			2359.71		0.21	2024.21		1.5	2747.72		2.66
			2386.55	0.147	0.14	2091.31		1.48	2782.72		2.65
			2394.71		0.1	2161.32		1.46	2902.34		2.6		Reference
			2403.47		0.01	2228.42	1.461	1.44	3051.12	2.546	2.54		E. Ghavanloo,F. Daneshmand, M. Rafiei, Vibration and instability analysis of carbon nanotubes conveying fluid and resting on a linear viscoelastic Winkler foundation. Physica E 42 (2010) 2218–2224
						2295.52		1.42	3115.31		2.52
						2362.62		1.39	3258.26		2.45
						2429.72		1.37	3401.21		2.38
						2493.9	1.351	1.35	3465.39	2.357	2.35
						2561		1.32	3605.42		2.28
						2628.1		1.3	3745.46		2.2
						2692.29		1.27	3806.72		2.17
						2756.47	1.242	1.24	3938	2.089	2.08
						2820.65		1.21	4072.2		1.99
						2884.83		1.18	4130.55		1.95
						2949.01		1.15	4247.25		1.85
						3018.06	1.131	1.11	4369.78	1.736	1.73
						3086.96		1.07	4422.29		1.69
						3151.29		1.03	4515.64		1.57
						3222		0.98	4603.17		1.44
						3289.51	0.941	0.93	4640.12	1.378	1.38
						3367.66		0.86	4702.36		1.24
						3438.16		0.79	4743.2		1.08
						3491.65		0.72	4756.33		1.02
						3526.65	0.648	0.65	4787.93	0.856	0.85
						3549.99		0.59	4778.21		0.79
						3577.71		0.51
						3579.96		0.43
						3652.1
